# Supplementary material for: A Hemagglutinin Stem Vaccine Designed Rationally by AlphaFold2 Confers Broad Protection against Influenza B Infection
Source: Viruses. 2022 Jun 14;14(6):1305. doi: 10.3390/v14061305 (PMC9229588; doi:10.3390/v14061305)
Supplement: Supplementary file 1 [file viruses-14-01305-s001.zip]

Archive with 1 entries (1 files):
- viruses-1728017-supplementary.pdf
